# Supplementary material for: A cultured approach to canine urothelial carcinoma: molecular characterization of five cell lines
Source: Canine Genet Epidemiol. 2015 Sep 17;2:15. doi: 10.1186/s40575-015-0028-3 (PMC4579363; doi:10.1186/s40575-015-0028-3)
Supplement: Additional file 1: Table S1. — Comparisons analysis of primary tumors and cell lines. oaCGH data from primary tumors and cell lines were simultaneously analyzed and compared using the Comparisons algorithm (Nexus Copy Number, Biodiscovery). Few aberrant regions were evident in only the primary tumors or the cell lines without being present in the other. (XLSX 9 kb) [file 40575_2015_28_MOESM1_ESM.xlsx]

## Sheet: Sheet1
	Chromosomal Region	Cytoband Location	Event	Region Length	% of Cell Lines	% of Primary Tumors	Difference	p-value
	chr1:78,045,153-78,183,158	q25.3	CN Gain	138005	40	0	40	0.015873
	chr2:30,342,739-30,496,780	q22	CN Gain	154041	40	0	40	0.015873
	chr5:15,451,858-16,425,474	q13 - q14.1	CN Gain	973616	40	0	40	0.015873
	chr5:37,555,012-38,093,648	q22 - q23	CN Gain	538636	40	0	40	0.015873
	chr5:38,455,746-38,838,561	q23	CN Gain	382815	40	0	40	0.015873
	chr5:54,138,826-54,328,601	q31	CN Gain	189775	40	0	40	0.015873
	chr5:71,439,567-71,702,697	q33	CN Gain	263130	60	0	60	0.00140056
	chr18:43,829,143-43,918,733	q24	CN Loss	89590	0	58.0645	-58.0645	0.0454545
	chr18:50,966,845-50,979,662	q25.1	CN Loss	12817	0	54.8387	-54.8387	0.0472583
	chr18:58,785,242-58,847,127	q25.3	CN Loss	61885	0	61.2903	-61.2903	0.0164141
	chr20:6,150,393-6,591,988	q11	CN Loss	441595	40	0	40	0.015873
	chr26:28,058,352-28,168,920	q23	CN Loss	110568	0	61.2903	-61.2903	0.0164141
	chr26:30,039,800-30,049,050	q24	CN Loss	9250	0	54.8387	-54.8387	0.0472583
	chr36:12,594,587-12,681,903	q13	CN Gain	87316	0	70.9677	-70.9677	0.00531046
	chr36:18,375,715-18,902,004	q14	CN Loss	526289	40	0	40	0.015873
	chr36:21,250,955-21,625,961	q14	CN Loss	375006	40	0	40	0.015873
	chr38:5,907,007-6,054,242	q12	CN Gain	147235	0	54.8387	-54.8387	0.0472583
